# Supplementary material for: Sorption of Sulfamethoxazole on Inorganic Acid Solution-Etched Biochar Derived from Alfalfa
Source: Materials (Basel). 2021 Feb 22;14(4):1033. doi: 10.3390/ma14041033 (PMC7926576; doi:10.3390/ma14041033)
Supplement: Supplementary file 1 [file materials-14-01033-s001.zip]

Archive with 1 entries (1 files):
- materials-1090821-supplementary.pdf
